# Supplementary material for: Prevention of the exposure by cyclophosphamide oral tablet
Source: J Pharm Health Care Sci. 2015 Jul 16;1:20. doi: 10.1186/s40780-015-0020-9 (PMC4728781; doi:10.1186/s40780-015-0020-9)
Supplement: Additional file 2: — Supplementary Table. [file 40780_2015_20_MOESM2_ESM.xlsx]

## Sheet: Additional File. 2
Additional File. 2 - Supplementary Table
Records of room temperature during experiment
Date		Recorded RT	Recorded time			Date		Recorded RT	Recorded time
2014-01-10	Fri	22	9:00	Day 7		2014-02-08	Sat
2014-01-11	Sat	21.5	6:30			2014-02-09	Sun
2014-01-12	Sun					2014-02-10	Mon	17.0, 19.0	9:00, 12:00
2014-01-13	Mon					2014-02-11	Tue
2014-01-14	Tue					2014-02-12	Wed	19.5	11:00
2014-01-15	Wed	19.0, 19.0	7:30, 14:45			2014-02-13	Thu	20	15:00
2014-01-16	Thu	20.5, 21.5	14:45, 19:00			2014-02-14	Fri	21	9:00
2014-01-17	Fri	22.0, 24.0, 24.0	7:40, 11:30, 16:50	Day 14		2014-02-15	Sat
2014-01-18	Sat	23.5	8:30			2014-02-16	Sun
2014-01-19	Sun	21.5	15:00			2014-02-17	Mon	20.5	9:00
2014-01-20	Mon	20.5	12:30			2014-02-18	Tue	22	9:00
2014-01-21	Tue	21.5	9:50			2014-02-19	Wed	23	12:00
2014-01-22	Wed	20.5	11:00			2014-02-20	Thu	22	9:00
2014-01-23	Thu	21.5, 21.5	14:00, 17:17			2014-02-21	Fri	22.5	9:00
2014-01-24	Fri	21.5, 24.5	7:30, 11:45			2014-02-22	Sat
2014-01-25	Sat					2014-02-23	Sun
2014-01-26	Sun					2014-02-24	Mon	20.5	17:00
2014-01-27	Mon	18	8:45			2014-02-25	Tue	18.0, 22.0	9:00, 14:00
2014-01-28	Tue	20	14:45			2014-02-26	Wed	23.0, 24.0	13:00, 18:30
2014-01-29	Wed					2014-02-27	Thu	20.5	9:00
2014-01-30	Thu	18	9:00			2014-02-28	Fri	22	9:00
2014-01-31	Fri	20	9:00			2014-03-01	Sat
2014-02-01	Sat					2014-03-02	Sun
2014-02-02	Sun					2014-03-03	Mon	20	9:00
2014-02-03	Mon	20	9:00			2014-03-04	Tue	19.5	8:45
2014-02-04	Tue					2014-03-05	Wed	22	15:30
2014-02-05	Wed	19.5	14:30			2014-03-06	Thu	20	9:00
2014-02-06	Thu	18	16:00			2014-03-07	Fri	20	9:00	Day 56
2014-02-07	Fri	18.0, 20.0	8:00, 16:00	Day 28				Average:	21.0 ± 1.7
